# Supplementary material for: Evidence for somatic gene conversion and deletion in bipolar disorder, Crohn's disease, coronary artery disease, hypertension, rheumatoid arthritis, type-1 diabetes, and type-2 diabetes
Source: BMC Med. 2011 Feb 3;9:12. doi: 10.1186/1741-7015-9-12 (PMC3048570; doi:10.1186/1741-7015-9-12)
Supplement: Additional file 2 — Zip archive containing cluster plots for all SNPs mentioned in the main text. The 58C and NBS populations are approximatel 1,500 while the other populations are each about 2,000. [file 1741-7015-9-12-S2.ZIP]

Archive with 114 entries (114 files):
- charts/rs10147986chart3x3.eps
- charts/rs10238378chart3x3.eps
- charts/rs10485575chart3x3.eps
- charts/rs10502407chart3x3.eps
- charts/rs10768666chart3x3.eps
- charts/rs10811497chart3x3.eps
- charts/rs10842853chart3x3.eps
- charts/rs10896468chart3x3.eps
- charts/rs11010908chart3x3.eps
- charts/rs11010995chart3x3.eps
- charts/rs11028186chart3x3.eps
- charts/rs11053044chart3x3.eps
- charts/rs11060028chart3x3.eps
- charts/rs11118278chart3x3.eps
- charts/rs11228904chart3x3.eps
- charts/rs11583656chart3x3.eps
- charts/rs1191684chart3x3.eps
- charts/rs1192923chart3x3.eps
- charts/rs12070036chart3x3.eps
- charts/rs12134625chart3x3.eps
- charts/rs12227938chart3x3.eps
- charts/rs12229182chart3x3.eps
- charts/rs12256867chart3x3.eps
- charts/rs12381130chart3x3.eps
- charts/rs12413153chart3x3.eps
- charts/rs12428824chart3x3.eps
- charts/rs1291361chart3x3.eps
- charts/rs1404223chart3x3.eps
- charts/rs1421867chart3x3.eps
- charts/rs1465306chart3x3.eps
- charts/rs1540087chart3x3.eps
- charts/rs17080801chart3x3.eps
- charts/rs17230081chart3x3.eps
- charts/rs17310770chart3x3.eps
- charts/rs17423694chart3x3.eps
- charts/rs17561365chart3x3.eps
- charts/rs17636964chart3x3.eps
- charts/rs17645907chart3x3.eps
- charts/rs1809667chart3x3.eps
- charts/rs1819829chart3x3.eps
- charts/rs1820450chart3x3.eps
- charts/rs1842055chart3x3.eps
- charts/rs1868584chart3x3.eps
- charts/rs1880278chart3x3.eps
- charts/rs1930171chart3x3.eps
- charts/rs2003206chart3x3.eps
- charts/rs2039945chart3x3.eps
- charts/rs2120273chart3x3.eps
- charts/rs2122231chart3x3.eps
- charts/rs2236014chart3x3.eps
- charts/rs2515832chart3x3.eps
- charts/rs2523544chart3x3.eps
- charts/rs2596477chart3x3.eps
- charts/rs2617729chart3x3.eps
- charts/rs2804672chart3x3.eps
- charts/rs2812chart3x3.eps
- charts/rs295470chart3x3.eps
- charts/rs330201chart3x3.eps
- charts/rs3805006chart3x3.eps
- charts/rs3858741chart3x3.eps
- charts/rs3864439chart3x3.eps
- charts/rs389600chart3x3.eps
- charts/rs395998chart3x3.eps
- charts/rs413979chart3x3.eps
- charts/rs4236384chart3x3.eps
- charts/rs4318932chart3x3.eps
- charts/rs4453734chart3x3.eps
- charts/rs4471699chart3x3.eps
- charts/rs4473816chart3x3.eps
- charts/rs4532803chart3x3.eps
- charts/rs4545817chart3x3.eps
- charts/rs4717344chart3x3.eps
- charts/rs4718487chart3x3.eps
- charts/rs4850057chart3x3.eps
- charts/rs4881702chart3x3.eps
- charts/rs4988327chart3x3.eps
- charts/rs500192chart3x3.eps
- charts/rs584630chart3x3.eps
- charts/rs5946541chart3x3.eps
- charts/rs6427130chart3x3.eps
- charts/rs6463213chart3x3.eps
- charts/rs6494831chart3x3.eps
- charts/rs6510085chart3x3.eps
- charts/rs6512631chart3x3.eps
- charts/rs6578592chart3x3.eps
- charts/rs669980chart3x3.eps
- charts/rs6744284chart3x3.eps
- charts/rs6945984chart3x3.eps
- charts/rs7259082chart3x3.eps
- charts/rs7319991chart3x3.eps
- charts/rs7549545chart3x3.eps
- charts/rs7677996chart3x3.eps
- charts/rs7761068chart3x3.eps
- charts/rs7808342chart3x3.eps
- charts/rs8182488chart3x3.eps
- charts/rs841245chart3x3.eps
- charts/rs841636chart3x3.eps
- charts/rs9257223chart3x3.eps
- charts/rs935019chart3x3.eps
- charts/rs9378249chart3x3.eps
- charts/rs940331chart3x3.eps
- charts/rs9551988chart3x3.eps
- charts/rs9624808chart3x3.eps
- charts/rs9665670chart3x3.eps
- charts/rs9775226chart3x3.eps
- charts/rs9839841chart3x3.eps
- charts/rs9893203chart3x3.eps
- charts/rs9948005chart3x3.eps
- charts/rs9976299chart3x3.eps
- charts/SNP_A-1797773chart3x3.eps
- charts/SNP_A-1817967chart3x3.eps
- charts/SNP_A-1849003chart3x3.eps
- charts/SNP_A-1858955chart3x3.eps
- charts/SNP_A-1948953chart3x3.eps
